# Supplementary material for: Gene Expression in Parthenogenic Maize Proembryos
Source: Plants (Basel). 2021 May 12;10(5):964. doi: 10.3390/plants10050964 (PMC8151209; doi:10.3390/plants10050964)
Supplement: Supplementary file 1 [file plants-10-00964-s001.zip]

Archive with 1 entries (1 files):
- plants-1204104-supplementary.pdf
